# Supplementary material for: Association of Periodontal Disease with the Occurrence of Unruptured Cerebral Aneurysm among Adults in Korea: A Nationwide Population-Based Cohort Study
Source: Medicina (Kaunas). 2021 Aug 30;57(9):910. doi: 10.3390/medicina57090910 (PMC8465273; doi:10.3390/medicina57090910)
Supplement: Supplementary file 1 [file medicina-57-00910-s001.zip]

Archive with 1 entries (1 files):
- medicina-1345165-supplementary.pdf
